# Supplementary material for: Optimization of the Obtaining of Cellulose Nanocrystals from Agave tequilana Weber Var. Azul Bagasse by Acid Hydrolysis
Source: Nanomaterials (Basel). 2021 Feb 18;11(2):520. doi: 10.3390/nano11020520 (PMC7922795; doi:10.3390/nano11020520)
Supplement: Supplementary file 1 [file nanomaterials-11-00520-s001.zip]

Archive with 1 entries (1 files):
- nanomaterials-1106824-supplementary.pdf
